# Supplementary material for: Genetic Diversity of Theileria parva and Anaplasma spp. Isolated From Ticks Collected From Kiambu County, Kenya
Source: Biomed Res Int. 2026 May 13;2026:5577637. doi: 10.1155/bmri/5577637 (PMC13170180; doi:10.1155/bmri/5577637)
Supplement: Supplementary file 1 — Supporting Information Additional supporting information can be found online in the Supporting Information section. The table provides raw metadata for all individual tick pools used in this study. Each row represents a single pool that was processed for analysis. The names and unique identifiers for all geographic sites are also provided. [file BMRI-2026-5577637-s001.xlsx]

## Sheet: Sheet1
Tube Number	Site #	Site Name	Pool #	sample ID	# of Pools	# of Ticks per pool	Animal host	Sex	Species			Site Name	Site ID	Site Number
1	1	Gatune 66	1	KIA/S1/01	1	8	Cattle	Male	Rh. E. Evertsi			Gatune 66	s1	1
2	1	Gatune 66	2	KIA/S1/02	1	1	Goat	Male	Rh. Appendiculatus			Osero 21	s2	2
3	1	Gatune 66	3	KIA/S1/03	1	2	Goat	Male	Rh. E. Evertsi			Nachu	s3	3
4	1	Gatune 66	4	KIA/S1/04	1	8	Cattle	Female	Rh. E. Evertsi			Riu Ndari	s4	4
5	1	Gatune 66	5	KIA/S1/05	1	1	Cattle	Female	Rh. Appendiculatus			Karai bomboini	s5	5
6	2	Osero 21	6	KIA/S2/06	1	5	Sheep	Male	A. Gemma			Karera 6	s6	6
7	1	Gatune 66	7	KIA/S1/07	1	3	Goat	Female	Rh. E. Evertsi			Karera 8	s7	7
8	2	Osero 21	8	KIA/S2/08	1	2	Sheep	Female	Rh. Appendiculatus
9	3	Nachu	9	KIA/S3/09	1	3	Goat	Female	Rh. E. Evertsi
10	3	Nachu	10	KIA/S3/010	1	2	Goat	Male	Rh. E. Evertsi
11	3	Nachu	11	KIA/S3/011	1	8	Sheep	Male	Rh. E. Evertsi
12	3	Nachu	12	KIA/S3/012	1	2	Sheep	Male	Rh. Appendiculatus
13	4	Riu Ndari	13	KIA/S4/013	1	2	Sheep	Female	Rh. E. Evertsi
14	4	Riu Ndari	14	KIA/S4/014	1	3	Sheep	Male	Rh. E. Evertsi
15	4	Riu Ndari	15	KIA/S4/015	1	1	Sheep	Female	Rh. Appendiculatus
16	4	Riu Ndari	16	KIA/S4/016	1	2	Sheep	Female	Rh. E. Evertsi
17	5	Karai bomboini	17	KIA/S5/017	1	6	Sheep	Male	Rh. E. Evertsi
18	5	Karai bomboini	18	KIA/S5/018	1	5	Sheep	Female	Rh. E. Evertsi
19	3	Nachu	19	KIA/S3/019	1	1	Sheep	Female	A. Gemma
20	2	Osero 21	20	KIA/S2/020	1	3	Goat	Female	A. Gemma
21	2	Osero 21	21	KIA/S2/021	2	8	Goat	Male	Rh. E. Evertsi
22	2	Osero 21	21	KIA/S2/021		2	Goat	Male	Rh. E. Evertsi
23	6	Karera 6	22	KIA/S6/022	1	1	Goat	Male	H. Albiparmatum
24	6	Karera 6	23	KIA/S6/023	1	2	Goat	Male	Rh. Appendiculatus
25	7	Karera 8	24	KIA/S7/024	2	8	Sheep	Male	Rh. E. Evertsi
26	7	Karera 8	24	KIA/S7/024		7	Sheep	Male	Rh. E. Evertsi
27	7	Karera 8	25	KIA/S7/025	1	1	Sheep	Male	Rh. Appendiculatus
28	5	Karai bomboini	26	KIA/S5/026	3	8	Cattle	Male	Rh. E. Evertsi
29	5	Karai bomboini	26	KIA/S5/026		8	Cattle	Male	Rh. E. Evertsi
30	5	Karai bomboini	26	KIA/S5/026		2	Cattle	Male	Rh. E. Evertsi
31	5	Karai bomboini	27	KIA/S5/027	3	8	Cattle	Female	Rh. E. Evertsi
32	5	Karai bomboini	27	KIA/S5/027		2	Cattle	Nymphs	Nymphs
33	5	Karai bomboini	27	KIA/S5/027		1	Cattle	Female	Rh. E. Evertsi
34	2	Osero 21	28	KIA/S2/028	16	8	Sheep	Male	Rh. E. Evertsi
35	2	Osero 21	28	KIA/S2/028		8	Sheep	Male	Rh. E. Evertsi
36	2	Osero 21	28	KIA/S2/028		8	Sheep	Male	Rh. E. Evertsi
37	2	Osero 21	28	KIA/S2/028		8	Sheep	Male	Rh. E. Evertsi
38	2	Osero 21	28	KIA/S2/028		8	Sheep	Male	Rh. E. Evertsi
39	2	Osero 21	28	KIA/S2/028		8	Sheep	Male	Rh. E. Evertsi
40	2	Osero 21	28	KIA/S2/028		8	Sheep	Male	Rh. E. Evertsi
41	2	Osero 21	28	KIA/S2/028		8	Sheep	Male	Rh. E. Evertsi
42	2	Osero 21	28	KIA/S2/028		8	Sheep	Male	Rh. E. Evertsi
43	2	Osero 21	28	KIA/S2/028		8	Sheep	Male	Rh. E. Evertsi
44	2	Osero 21	28	KIA/S2/028		8	Sheep	Male	Rh. E. Evertsi
45	2	Osero 21	28	KIA/S2/028		8	Sheep	Male	Rh. E. Evertsi
46	2	Osero 21	28	KIA/S2/028		8	Sheep	Male	Rh. E. Evertsi
47	2	Osero 21	28	KIA/S2/028		8	Sheep	Male	Rh. E. Evertsi
48	2	Osero 21	28	KIA/S2/028		8	Sheep	Male	Rh. E. Evertsi
49	2	Osero 21	28	KIA/S2/028		6	Sheep	Male	Rh. E. Evertsi
50	5	Karai bomboini	29	KIA/S5/029	2	8	Cattle	Female	Rh. E. Evertsi
51	5	Karai bomboini	29	KIA/S5/029		7	Cattle	Female	Rh. E. Evertsi
52	7	Karera 8	30	KIA/S7/030	3	8	Sheep	Female	Rh. E. Evertsi
53	7	Karera 8	30	KIA/S7/030		2	Sheep	Female	Rh. E. Evertsi
54	7	Karera 8	30	KIA/S7/030		3	Sheep	Female	Rh. E. Evertsi
55	2	Osero 21	31	KIA/S2/031	1	6	Goat	Male	A. Gemma
56	4	Riu Ndari	32	KIA/S4/032	1	5	Cattle	Female	Rh. E. Evertsi
57	2	Osero 21	33	KIA/S2/033	5	8	Sheep	Female	Rh. E. Evertsi
58	2	Osero 21	33	KIA/S2/033		8	Sheep	Female	Rh. E. Evertsi
59	2	Osero 21	33	KIA/S2/033		8	Sheep	Female	Rh. E. Evertsi
60	2	Osero 21	33	KIA/S2/033		8	Sheep	Female	Rh. E. Evertsi
61	2	Osero 21	33	KIA/S2/033		5	Sheep	Female	Rh. E. Evertsi
62	2	Osero 21	37	KIA/S2/037	1	1	Cattle	Male	A. Variegatum
63	2	Osero 21	34	KIA/S2/034	3	8	Goat	Female	Rh. E. Evertsi
64	2	Osero 21	34	KIA/S2/034		8	Goat	Female	Rh. E. Evertsi
65	2	Osero 21	34	KIA/S2/034		4	Goat	Female	Rh. E. Evertsi
66	1	Gatune 66	35	KIA/S1/035	1	3	Cattle	Male	A. Variegatum
67	5	Karai bomboini	36	KIA/S5/036	1	5	Cattle	Male	Rh. Appendiculatus
68	6	Karera 6	38	KIA/S6/038	1	5	Goat	Male	Rh. E. Evertsi
69	6	Karera 6	39	KIA/S6/039	1	8	Goat	Female	Rh. E. Evertsi
70	7	Karera 8	40	KIA/S7/040	1	1	Sheep	Female	A. Hebraeum
71	4	Riu Ndari	41	KIA/S4/041	1	1	Cattle	Male	Rh. E. Evertsi
72	3	Nachu	42	KIA/S3/042	1	1	Sheep	Female	Rh. Appendiculatus
73	2	Osero 21	43	KIA/S2/043	1	1	Cattle	Female	A. Variegatum
74	3	Nachu	44	KIA/S3/044	1	8	Sheep	Female	Rh. E. Evertsi
75	4	Riu Ndari	45	KIA/S4/045	1	1	Cattle	Male	Rh. pulchellus
76	1	Gatune 66	46	KIA/S1/046	1	1	Cattle	Female	A. Variegatum
77	2	Osero 21	47	KIA/S2/047	1	1	Cattle	Male	H. Marginatum
78	2	Osero 21	48	KIA/S2/048	1	2	Cattle	Male	H. Albiparmatum
79	2	Osero 21	49	KIA/S2/049	1	3	Cattle	Female	H. Truncatum
80	2	Osero 21	50	KIA/S2/050	1	1	Goat	Female	H. Marginatum
81	1	Gatune 66	51	KIA/S1/051	1	1	Cattle	Male	H. Marginatum
82	3	Nachu	52	KIA/S3/052	1	3	Sheep	Female	H. Truncatum
83	2	Osero 21	53	KIA/S2/053	1	1	Sheep	Female	H. Albiparmatum
84	2	Osero 21	54	KIA/S2/054	1	6	Sheep	Male	H. Truncatum
85	1	Gatune 66	55	KIA/S1/055	1	2	Cattle	Male	H. Albiparmatum
86	2	Osero 21	56	KIA/S2/056	1	1	Goat	Male	H. Marginatum
87	4	Riu Ndari	57	KIA/S4/057	1	3	Cattle	Female	H. Truncatum
88	4	Riu Ndari	58	KIA/S4/058	1	2	Cattle	Male	H. Albiparmatum
89	2	Osero 21	59	KIA/S2/059	1	1	Sheep	Male	H. Albiparmatum
90	1	Gatune 66	60	KIA/S1/060	1	2	Cattle	Female	H. Truncatum
91	2	Osero 21	61	KIA/S2/061	12	8	Cattle	Male	Rh. E. Evertsi
92	2	Osero 21	61	KIA/S2/061		8	Cattle	Male	Rh. E. Evertsi
93	2	Osero 21	61	KIA/S2/061		8	Cattle	Male	Rh. E. Evertsi
94	2	Osero 21	61	KIA/S2/061		8	Cattle	Male	Rh. E. Evertsi
95	2	Osero 21	61	KIA/S2/061		8	Cattle	Male	Rh. E. Evertsi
96	2	Osero 21	61	KIA/S2/061		8	Cattle	Male	Rh. E. Evertsi
97	2	Osero 21	61	KIA/S2/061		8	Cattle	Male	Rh. E. Evertsi
98	2	Osero 21	61	KIA/S2/061		8	Cattle	Male	Rh. E. Evertsi
99	2	Osero 21	61	KIA/S2/061		8	Cattle	Male	Rh. E. Evertsi
100	2	Osero 21	61	KIA/S2/061		8	Cattle	Male	Rh. E. Evertsi
101	2	Osero 21	61	KIA/S2/061		8	Cattle	Male	Rh. E. Evertsi
102	2	Osero 21	61	KIA/S2/061		8	Cattle	Male	Rh. E. Evertsi
103	2	Osero 21	62	KIA/S2/062	11	8	Sheep	Female	Rh. E. Evertsi
104	2	Osero 21	62	KIA/S2/062		8	Sheep	Female	Rh. E. Evertsi
105	2	Osero 21	62	KIA/S2/062		8	Sheep	Female	Rh. E. Evertsi
106	2	Osero 21	62	KIA/S2/062		8	Sheep	Female	Rh. E. Evertsi
107	2	Osero 21	62	KIA/S2/062		8	Sheep	Female	Rh. E. Evertsi
108	2	Osero 21	62	KIA/S2/062		8	Sheep	Female	Rh. E. Evertsi
109	2	Osero 21	62	KIA/S2/062		8	Sheep	Female	Rh. E. Evertsi
110	2	Osero 21	62	KIA/S2/062		8	Sheep	Female	Rh. E. Evertsi
111	2	Osero 21	62	KIA/S2/062		8	Sheep	Female	Rh. E. Evertsi
112	2	Osero 21	62	KIA/S2/062		8	Sheep	Female	Rh. E. Evertsi
113	2	Osero 21	62	KIA/S2/062		3	Sheep	Female	Rh. E. Evertsi
114	2	Osero 21	63	KIA/S2/063	9	8	Cattle	Female	Rh. E. Evertsi
115	2	Osero 21	63	KIA/S2/063		8	Cattle	Female	Rh. E. Evertsi
116	2	Osero 21	63	KIA/S2/063		8	Cattle	Female	Rh. E. Evertsi
117	2	Osero 21	63	KIA/S2/063		8	Cattle	Female	Rh. E. Evertsi
118	2	Osero 21	63	KIA/S2/063		8	Cattle	Female	Rh. E. Evertsi
119	2	Osero 21	63	KIA/S2/063		8	Cattle	Female	Rh. E. Evertsi
120	2	Osero 21	63	KIA/S2/063		8	Cattle	Female	Rh. E. Evertsi
121	2	Osero 21	63	KIA/S2/063		8	Cattle	Female	Rh. E. Evertsi
122	2	Osero 21	63	KIA/S2/063		8	Cattle	Nymphs	Nymphs
123	4	Riu Ndari	64	KIA/S4/064	5	8	Cattle	Female	Rh. Appendiculatus
124	4	Riu Ndari	64	KIA/S4/064		8	Cattle	Nymphs	Nymphs
125	4	Riu Ndari	64	KIA/S4/064		8	Cattle	Nymphs	Nymphs
126	4	Riu Ndari	64	KIA/S4/064		8	Cattle	Nymphs	Nymphs
127	4	Riu Ndari	64	KIA/S4/064		6	Cattle	Nymphs	Nymphs
128	5	Karai bomboini	65	KIA/S5/065	2	8	Cattle	Nymphs	Nymphs
129	5	Karai bomboini	65	KIA/S5/065		6	Cattle	Nymphs	Nymphs
